# Supplementary material for: Ancient DNA analyses of remains of the Medici family (16th century) provide insights into the genetic variation of Plasmodium falciparum
Source: iScience. 2026 Jun 17;29(7):116371. doi: 10.1016/j.isci.2026.116371 (PMC13310941; doi:10.1016/j.isci.2026.116371)
Supplement: Table S1. Reads sequenced from each DNA library and Kraken2/Bracken hits to Plasmodium spp [file mmc3.xlsx]

## Sheet: Table S1
	Table S1. Number of PE reads sequenced from each library (three for GDFIDM and one for CGDM) and summary statistics of Kraken2/Bracken
	hits to Plasmodium spp.
	Sample ID	Library ID	Read Pairs	Plasmodium spp. Read Pairs	Plasmodium spp. Abundance (%)
	Cardinal Giovanni de' Medici (CGDM)	GIO_C	2145000	157754	7.3545
	Grand Duke Francesco I de' Medici (GDFIDM)	FRAN_A	2145000	16	0.000745921
		FRAN_B	4355000	26	0.000597015
		FRAN_C	4355000	0	0
		FRAN (FRAN_A + FRAN_B + FRAN_C)	10855000	51	0.00046983
