# Supplementary material for: Ancient DNA analyses of remains of the Medici family (16th century) provide insights into the genetic variation of Plasmodium falciparum
Source: iScience. 2026 Jun 17;29(7):116371. doi: 10.1016/j.isci.2026.116371 (PMC13310941; doi:10.1016/j.isci.2026.116371)
Supplement: Table S2. BLASTN hits to Plasmodium spp. from GDFIDM and CGDM [file mmc4.xlsx]

## Sheet: Table S2
	Table S2. BLASTN hits to Plasmodium spp. from GDFIDM and CGDM after mapping the reads competitively against six different species: P. falciparum, P. vivax, P. malariae, P. ovale spp., P. knowlesi, and P. cynomolgi. Query sequence lengths, E-values, GenBank accession numbers, query coverages, and sequence
	similarities resulting from the BLASTN searches are also indicated.
	Sample ID	Library ID	Consensus Sequence (5' - 3')	Length (bp)	Plasmodium Species Mapped Against	Top BLAST Hit	E-Value	GenBank Accession Number	Query Coverage (%)	Similarity (%)
	Cardinal Giovanni de' Medici (CGDM)	GIO_C	TGTGTTACAAATTTTTGATCCCAGGCTGGTAAAAAATGTAAACTTTTAGCCCATAAGAATAGAAACAGATG	71	P. falciparum	P. falciparum	4e-26	MZ440347.1	100	100
			TAGCGGTTAACCTTTCCTTTTCCTTACGTACTCTAGCTATGAACACAATTGTC	53	P. falciparum	P. falciparum	1e-16	MZ440347.1	100	100
			TTCATTTATTCTGAATAGAATAAGAACTCTATAAATAACCAGACTATTTCAACAAAATGCCAATATAAAATTGTAATTTGATCAGTGTGAGG	92	P. falciparum	P. falciparum	2e-37	MZ440347.1	100	100
			TACCCCAAAAATATGTAAAGAATAATAAAGCTTCTGATA	39	P. falciparum	P. falciparum	1e-09	MZ440347.1	100	100
			TTAAATGTAAATAATATCCCTACAGAAAAGTATTTTAAAGATGTACCATATAATGATGTTAATGCAGGATA	71	P. falciparum	P. falciparum	4e-26	MZ440347.1	100	100
			GTGAGNTAATGTGCCGTNNACATATAACGGTA	32	P. falciparum	P. falciparum	0.009	MZ440347.1	100	90.62
			TCGCTGGGACTGTATGGATCAAATATTTCTCATTTATATCCGAG	44	P. falciparum	P. falciparum	5e-12	MZ440347.1	100	100
			TGCCAGGATTATTCGGAGGATTTGGTAATTACTTTCNNCCTATTTTATGTGGATCTCCAGAATTAGCATATCCTA	75	P. falciparum	P. falciparum	4e-26	MZ440347.1	100	97.33
			TTATCTCCTGTAGCTGTAGATGTAATAATTTTTGGTTTATTAGTATCTGGAG	52	P. falciparum	P. falciparum	4e-16	MZ440347.1	100	100
			ATTTAAGAGCAAAAGGATTAACACTTGGTATA	32	P. falciparum	P. falciparum	5e-06	MZ440347.1	100	100
			TTGCTAACACTACCGGTTTTAACTGGAGGAGTATTAATGTTATTATCAGACTTACATTTTAATATTTT	68	P. falciparum	P. falciparum	6e-23	MZ440347.1	100	98.53
			ATTTGGAGGTACTACTGGAGTTATATTAGGTAATG	35	P. falciparum	P. falciparum	1e-07	MZ440347.1	100	100
			ACATTTTTACCTATGCATTTTTTAGGATTTAATGTAATGCCTAGAC	46	P. falciparum	P. falciparum	5e-13	MZ440347.1	100	100
			GACGCTTTAAATGGATGGAATATGATTTGTTCTATTGGGT	40	P. falciparum	P. falciparum	5e-10	MZ440347.1	100	100
			TCAAATGAGTTATTGGGGTGCAACTGTAATTACTAACTTGTTATCCTC	48	P. falciparum	P. falciparum	4e-14	MZ440347.1	100	100
			TTGGATGTCAATTACCACAAGATATATTCATTTTATATGGTCGATTATTTATTGTATTATTTTTCTGT	68	P. falciparum	P. falciparum	2e-24	MZ440347.1	100	100
			AAGATTGTGATAAGATGACATTTCTGAGTATTGAGCGGAA	40	P. falciparum	P. falciparum	5e-10	MZ440347.1	100	100
			GTAAGGTTATAATTATGTACTATGATTGGAAAATATAACTATAGTTACCATAGCTGTA	58	P. falciparum	P. falciparum	3e-19	MZ440347.1	100	100
			TATCGATGTCTTTTAATCAATGCTATTGGATTCAACGTCCAG	42	P. falciparum	P. falciparum	5e-11	MZ440347.1	100	100
			AATTTTGCTACCTTAGGACCGTTTAAAATACAGCCGCCGTTTATCATTGATGCCGGGCAGA	61	P. falciparum	P. falciparum	7e-21	MZ440347.1	100	100
			CTTGTGTTGTAACCTTACAGACGCTTCCAGTAATTTAACTTCT	43	P. falciparum	P. falciparum	2e-11	MZ440347.1	100	100
	Grand Duke Francesco I de' Medici (GDFIDM)	FRAN (FRAN_A + FRAN_B + FRAN_C)	TTGCTAACACTACCGGTTTTAACTGGAGGAGTATTAATGTTATNATCAGACTTACATTTTAATATTT	67	P. falciparum	P. falciparum	3e-21	MZ440347.1	100	97.01
			CAACATNNANTNTNNNTTTTTGGACATCCTGAAGTGTAT	39	P. vivax	No hits	NA	NA	NA	NA
			TGGTGATCCTATTTTATACCAACATTTATTTTGGTTTTTTGGTCATCCAGAAG	53	P. malariae	Biomphalaria glabrata	4e-16	AY380567.1	98	100
			ACAGCCTTTATAGGTTATGTTTTGCCATGGGGACAAATGAGTT	43	P. malariae	Plasmodium sp. / P. malariae	8e-09	PV786549.1 / PV805979.1	100/100	95.35/95.35
