# Supplementary material for: Ancient DNA analyses of remains of the Medici family (16th century) provide insights into the genetic variation of Plasmodium falciparum
Source: iScience. 2026 Jun 17;29(7):116371. doi: 10.1016/j.isci.2026.116371 (PMC13310941; doi:10.1016/j.isci.2026.116371)
Supplement: Table S3. Metadata and statistics of the P. falciparum mtDNA genomes analyzed in this study [file mmc5.xlsx]

## Sheet: Table S3
	Table S3. Summary coverage and depth statistics of the ancient and modern P. falciparum mtDNA genomes used in the current study. Information for the other Plasmodium species used in the current study is also included.
	Sample ID or GenBank Accession Number	Avg. Mapped Length (bp)	Depth (x)	P. falciparum mtDNA Sites Covered (%)	Sites Covered from the CGDM Haplotype (%)	Continent	Country	Age	Citation	Link
	Ancient P. falciparum samples used in the current study
	GOE016	58.1657	2035.13	99.9	100	Europe	Austria	371-176 BCE	Michel et al., 2024	https://pubmed.ncbi.nlm.nih.gov/38867050/
	Velia-186	45.4434	7979.58	100	100	Europe	Italy	1st-2nd century CE	Llanos-Lizcano et al., 2025	https://pubmed.ncbi.nlm.nih.gov/39755798/
	MOB025	47.8765	394.092	97.7	99.1	Europe	France	1100-1300 CE	Michel et al., 2024	https://pubmed.ncbi.nlm.nih.gov/38867050/
	PRS010	57.2986	262.666	90.4	96.9	Europe	France	1280-1395 CE	Michel et al., 2024	https://pubmed.ncbi.nlm.nih.gov/38867050/
	Cardinal Giovanni de' Medici (CGDM)	65.5522	3232.75	31.3	-	Europe	Italy	1562 CE	Current study	-
	Grand Duke Francesco I de' Medici (GDFIDM)	68.2925	0.12	3.1	9.9	Europe	Italy	1587 CE	Current study	-
	CSR001	73.727	8239.39	100	100	Europe	Italy	c. 1600 CE	Michel et al., 2024	https://pubmed.ncbi.nlm.nih.gov/38867050/
	HPD007	54.5477	7100.41	100	100	Asia	Taiwan	1626-1668 CE	Michel et al., 2024	https://pubmed.ncbi.nlm.nih.gov/38867050/
	GBA004	43.1178	699.424	99.8	100	Americas	Antigua and Barbuda	1700-1850 CE	Michel et al., 2024	https://pubmed.ncbi.nlm.nih.gov/38867050/
	LIP011	60.6437	4636.89	100	100	Europe	Germany	1757-1758 CE	Michel et al., 2024	https://pubmed.ncbi.nlm.nih.gov/38867050/
	Ebro-1944	71.7208	13.633	99.8	100	Europe	Spain	1944 CE	Gelabert et al., 2016	https://pubmed.ncbi.nlm.nih.gov/27671660/
	Ancient P. falciparum samples excluded from the current study due to low coverage
	CHO001	48.3186	1369.04	77.9	83.9	Asia	Nepal	804-765 BCE	Michel et al., 2024	https://pubmed.ncbi.nlm.nih.gov/38867050/
	COR001	40.1579	35.9328	53.9	67.1	Europe	Italy	885-992 CE	Michel et al., 2024	https://pubmed.ncbi.nlm.nih.gov/38867050/
	TOR008	49.4103	111.276	69.1	79.3	Europe	Croatia	1250-1750 CE	Michel et al., 2024	https://pubmed.ncbi.nlm.nih.gov/38867050/
	Ancient P. falciparum samples excluded from the current study due to the presence of other Plasmodium species
	STR025	55.0009	231.738	98.9	100	Europe	Belgium	1445-1619 CE	Michel et al., 2024	https://pubmed.ncbi.nlm.nih.gov/38867050/
	STR091	53.7033	96.0878	96.8	99	Europe	Belgium	1476-1636 CE	Michel et al., 2024	https://pubmed.ncbi.nlm.nih.gov/38867050/
	STR016	56.993	168.936	95.9	99.6	Europe	Belgium	1677-1942 CE	Michel et al., 2024	https://pubmed.ncbi.nlm.nih.gov/38867050/
	Modern P. falciparum samples used in the current study
	AY282929.1	-	-	-	-	Asia	Papua New Guinea	Modern	Rodrigues et al., 2018	https://pubmed.ncbi.nlm.nih.gov/29386521/
	AY282970.1	-	-	-	-	Asia	Thailand	Modern	Joy et al., 2003	https://pubmed.ncbi.nlm.nih.gov/12690197/
	KJ418724.1	-	-	-	-	Asia	India	Modern	Tyagi et al., 2015	https://pubmed.ncbi.nlm.nih.gov/26149324/
	KJ569463.1	-	-	-	-	Asia	India	Modern	Tyagi et al., 2015	https://pubmed.ncbi.nlm.nih.gov/26149324/
	KJ569477.1	-	-	-	-	Asia	India	Modern	Tyagi et al., 2015	https://pubmed.ncbi.nlm.nih.gov/26149324/
	KT119856.1	-	-	-	-	Asia	India	Modern	Tyagi et al., 2015	https://pubmed.ncbi.nlm.nih.gov/26149324/
	KT119867.1	-	-	-	-	Asia	India	Modern	Tyagi et al., 2015	https://pubmed.ncbi.nlm.nih.gov/26149324/
	KY923425.1	-	-	-	-	Asia	Papua New Guinea	Modern	Rodrigues et al., 2018	https://pubmed.ncbi.nlm.nih.gov/29386521/
	KY923428.1	-	-	-	-	Asia	Papua New Guinea	Modern	Rodrigues et al., 2018	https://pubmed.ncbi.nlm.nih.gov/29386521/
	KY923476.1	-	-	-	-	Asia	Indonesia	Modern	Rodrigues et al., 2018	https://pubmed.ncbi.nlm.nih.gov/29386521/
	AY282931.1	-	-	-	-	Americas	Brazil	Modern	Joy et al., 2003	https://pubmed.ncbi.nlm.nih.gov/12690197/
	KY923502.1	-	-	-	-	Americas	Brazil	Modern	Rodrigues et al., 2018	https://pubmed.ncbi.nlm.nih.gov/29386521/
	KY923529.1	-	-	-	-	Americas	Brazil	Modern	Rodrigues et al., 2018	https://pubmed.ncbi.nlm.nih.gov/29386521/
	KY923532.1	-	-	-	-	Americas	Brazil	Modern	Rodrigues et al., 2018	https://pubmed.ncbi.nlm.nih.gov/29386521/
	KY923536.1	-	-	-	-	Americas	Brazil	Modern	Rodrigues et al., 2018	https://pubmed.ncbi.nlm.nih.gov/29386521/
	KY923548.1	-	-	-	-	Americas	Brazil	Modern	Rodrigues et al., 2018	https://pubmed.ncbi.nlm.nih.gov/29386521/
	KY923633.1	-	-	-	-	Americas	Brazil	Modern	Rodrigues et al., 2018	https://pubmed.ncbi.nlm.nih.gov/29386521/
	AB570434.1	-	-	-	-	Africa	Tanzania	Modern	Joy et al., 2003	https://pubmed.ncbi.nlm.nih.gov/12690197/
	AY282926.1	-	-	-	-	Africa	-	Modern	Joy et al., 2003	https://pubmed.ncbi.nlm.nih.gov/12690197/
	AY282927.1	-	-	-	-	Africa	-	Modern	Joy et al., 2003	https://pubmed.ncbi.nlm.nih.gov/12690197/
	JX893152.1	-	-	-	-	Africa	Republic of the Congo	Modern	Pacheco et al., 2013	https://pubmed.ncbi.nlm.nih.gov/24044371/
	JX893153.1	-	-	-	-	Africa	Republic of the Congo	Modern	Pacheco et al., 2013	https://pubmed.ncbi.nlm.nih.gov/24044371/
	KY923448.1	-	-	-	-	Africa	Tanzania	Modern	Rodrigues et al., 2018	https://pubmed.ncbi.nlm.nih.gov/29386521/
	KY923449.1	-	-	-	-	Africa	Tanzania	Modern	Rodrigues et al., 2018	https://pubmed.ncbi.nlm.nih.gov/29386521/
	KY923453.1	-	-	-	-	Africa	Tanzania	Modern	Rodrigues et al., 2018	https://pubmed.ncbi.nlm.nih.gov/29386521/
	KY923455.1	-	-	-	-	Africa	Tanzania	Modern	Rodrigues et al., 2018	https://pubmed.ncbi.nlm.nih.gov/29386521/
	KY923463.1	-	-	-	-	Africa	Tanzania	Modern	Rodrigues et al., 2018	https://pubmed.ncbi.nlm.nih.gov/29386521/
	KY923466.1	-	-	-	-	Africa	Tanzania	Modern	Rodrigues et al., 2018	https://pubmed.ncbi.nlm.nih.gov/29386521/
	KY923468.1	-	-	-	-	Africa	Tanzania	Modern	Rodrigues et al., 2018	https://pubmed.ncbi.nlm.nih.gov/29386521/
	KY923470.1	-	-	-	-	Africa	Tanzania	Modern	Rodrigues et al., 2018	https://pubmed.ncbi.nlm.nih.gov/29386521/
	MZ440347.1	-	-	-	-	Africa	Ethiopia	Modern	Li et al., 2023	https://pubmed.ncbi.nlm.nih.gov/37948402/
	LR605957.1 / NC_002375.1	-	-	-	-	Africa	Imported to the Netherlands	Modern	Böhme et al., 2019 / Conway et al., 2000	https://pubmed.ncbi.nlm.nih.gov/31080894/; https://pubmed.ncbi.nlm.nih.gov/11087926/
	Plasmodium sequences from other species used in the current study
	NC_007243.1 (P. vivax)	-	-	-	-	-	-	-	Jongwutiwes et al., 2005	https://pubmed.ncbi.nlm.nih.gov/15901839/
	AB354570.1 (P. malariae)	-	-	-	-	-	-	-	Hayakawa et al., 2008	https://pubmed.ncbi.nlm.nih.gov/18687771/
	AB354571.1 (P. ovale spp.)	-	-	-	-	-	-	-	Hayakawa et al., 2008	https://pubmed.ncbi.nlm.nih.gov/18687771/
	NC_007232.1 (P. knowlesi)	-	-	-	-	-	-	-	Jongwutiwes et al., 2005	https://pubmed.ncbi.nlm.nih.gov/15901839/
	AB434919.1 (P. cynomolgi)	-	-	-	-	-	-	-	Hayakawa et al., 2008	https://pubmed.ncbi.nlm.nih.gov/18687771/
	NC_002235.1 (P. reichenowi)	-	-	-	-	-	-	-	Conway et al., 2000	https://pubmed.ncbi.nlm.nih.gov/11087926/
