# Supplementary material for: Ancient DNA analyses of remains of the Medici family (16th century) provide insights into the genetic variation of Plasmodium falciparum
Source: iScience. 2026 Jun 17;29(7):116371. doi: 10.1016/j.isci.2026.116371 (PMC13310941; doi:10.1016/j.isci.2026.116371)
Supplement: Table S4. P. falciparum alignment statistics across mtDNA loci [file mmc6.xlsx]

## Sheet: Table S4
	Table S4. mtDNA gene coverage statistics of non-competitive mappings against P. falciparum for the CGDM and GDFIDM samples. Coverage statistics of the multiple sequence alignments used for the phylogenetic analyses are also presented.
	mtDNA Functional Region	Start Position	End Position	Length (bp)		Cardinal Giovanni de' Medici (CGDM)			Grand Duke Francesco I de' Medici (GDFIDM)			Alignment for Phylogenetic Analyses (1,694 bp)			Alignment for Phylogenetic Analyses (1,696 bp)*
						Coverage (bp)	Coverage (%)		Coverage (bp)	Coverage (%)		Coverage (bp)	Coverage (%)		Coverage (bp)	Coverage (%)
	ribosomal RNA fragment RNA16	3	33	31		0	0		0	0		0	0		0	0
	ribosomal RNA fragment RNA20	34	71	38		0	0		0	0		0	0		0	0
	ribosomal RNA fragment RNA9	72	125	54		47	87		0	0		47	87		47	87
	ribosomal RNA fragment RNA17	126	165	40		40	100		0	0		38	95		39	97.5
	ribosomal RNA fragment RNA23t	171	203	33		15	45.5		0	0		15	45.5		15	45.5
	large subunit ribosomal RNA fragment C	204	225	22		0	0		0	0		0	0		0	0
	ribosomal RNA fragment RNA24t	226	262	37		0	0		0	0		0	0		0	0
	ribosomal RNA fragment RNA25t	263	282	20		0	0		0	0		0	0		0	0
	large subunit ribosomal RNA fragment G	283	389	107		53	49.5		0	0		52	48.6		53	49.5
	small subunit ribosomal RNA fragment B	390	505	116		6	5.2		0	0		6	5.2		6	5.2
	ribosomal RNA fragment RNA1	506	593	88		55	62.5		16	18.2		54	61.4		54	61.4
	ribosomal RNA fragment RNA15	594	624	31		31	100		28	90.3		31	100		31	100
	ribosomal RNA fragment RNA10	625	724	100		58	58		13	13		57	57		52	52
	cytochrome c oxidase subunit 3	734	1483	750		197	26.3		0	0		163	21.7		163	21.7
	large subunit ribosomal RNA fragment F	1515	1578	64		14	21.9		0	0		14	21.9		14	21.9
	small subunit ribosomal RNA fragment E	1638	1680	43		0	0		0	0		0	0		0	0
	ribosomal RNA fragment RNA2	1698	1763	66		41	62.1		0	0		41	62.1		41	62.1
	ribosomal RNA fragment RNA26t	1764	1806	43		0	0		0	0		0	0		0	0
	ribosomal RNA fragment RNA21	1807	1829	23		0	0		0	0		0	0		0	0
	ribosomal RNA fragment RNA3	1830	1910	81		76	93.8		0	0		75	92.6		76	93.8
	cytochrome c oxidase subunit 1	1945	3471	1527		436	28.6		66	4.3		413	27		414	27.1
	small subunit ribosomal RNA fragment A	1950	2030	81		76	93.8		0	0		76	93.8		76	93.8
	cytochrome b	3492	4622	1131		116	10.3		0	0		97	8.6		95	8.4
	ribosomal RNA fragment RNA27t	4085	4138	54		0	0		0	0		0	0		0	0
	large subunit ribosomal RNA fragment B	4586	4618	33		0	0		0	0		0	0		0	0
	ribosomal RNA fragment RNA4	4624	4698	75		59	78.7		0	0		57	76		57	76
	ribosomal RNA fragment RNA5	4720	4803	84		18	21.4		0	0		17	20.2		18	21.4
	ribosomal RNA fragment RNA6	4808	4865	58		13	22.4		0	0		13	22.4		13	22.4
	ribosomal RNA fragment RNA12	4893	4944	52		1	1.9		0	0		1	1.9		1	1.9
	ribosomal RNA fragment RNA18	4964	4988	25		0	0		0	0		0	0		0	0
	ribosomal RNA fragment RNA13	4996	5025	30		0	0		0	0		0	0		0	0
	large subunit ribosomal RNA fragment A	5026	5201	176		118	67		62	35.2		83	47.2		83	47.2
	ribosomal RNA fragment RNA7	5202	5283	82		0	0		0	0		0	0		0	0
	ribosomal RNA fragment RNA11	5284	5340	57		0	0		0	0		0	0		0	0
	ribosomal RNA fragment RNA22	5341	5378	38		16	42.1		0	0		16	42.1		16	42.1
	small subunit ribosomal RNA fragment D	5379	5446	68		65	95.6		0	0		64	94.1		64	94.1
	small subunit ribosomal RNA fragment F	5447	5507	61		0	0		0	0		0	0		0	0
	ribosomal RNA fragment RNA14	5508	5546	39		33	84.6		0	0		33	84.6		33	84.6
	ribosomal RNA fragment RNA19	5547	5576	30		24	80		0	0		24	80		24	80
	large subunit ribosomal RNA fragment E	5577	5771	195		107	54.9		0	0		104	53.3		106	54.4
	large subunit ribosomal RNA fragment D	5772	5854	83		75	90.4		0	0		74	89.2		74	89.2
	ribosomal RNA fragment RNA8	5861	5954	94		38	40.4		0	0		19	20.2		19	20.2
	Intergenic	-	-	275		113	41.1		0	0		86	31.3		88	32
	*Alignment obtained after the removal of PCR duplicates from the ancient sample set
