# Supplementary material for: Ancient DNA analyses of remains of the Medici family (16th century) provide insights into the genetic variation of Plasmodium falciparum
Source: iScience. 2026 Jun 17;29(7):116371. doi: 10.1016/j.isci.2026.116371 (PMC13310941; doi:10.1016/j.isci.2026.116371)
Supplement: Table S5. P. falciparum mtDNA heteroplasmies in ancient samples after the retention of PCR duplicates [file mmc7.xlsx]

## Sheet: Table S5
	Table S5. Potential mtDNA heteroplasmies in P. falciparum across the ancient samples. Reference and alternate allele counts for individual heteroplasmies are included.
	Position	Reference/Alternate Allele		GOE016			Velia-186			MOB025			PRS010			Cardinal Giovanni de' Medici (CGDM)			CSR001			HPD007			GBA004			LIP011			Ebro-1944
				Reference Counts	Alternate Counts		Reference Counts	Alternate Counts		Reference Counts	Alternate Counts		Reference Counts	Alternate Counts		Reference Counts	Alternate Counts		Reference Counts	Alternate Counts		Reference Counts	Alternate Counts		Reference Counts	Alternate Counts		Reference Counts	Alternate Counts		Reference Counts	Alternate Counts
	36	A/G		39	11		-	-		-	-		-	-		-	-		-	-		-	-		-	-		-	-		-	-
	164	C/T		-	-		-	-		-	-		-	-		-	-		-	-		-	-		136	38		-	-		-	-
	373	C/A		-	-		137	45		-	-		-	-		-	-		-	-		-	-		-	-		-	-		-	-
	534	C/T		-	-		-	-		-	-		-	-		-	-		-	-		-	-		149	46		-	-		-	-
	646	C/T		-	-		-	-		-	-		-	-		-	-		-	-		-	-		-	-		-	-		7	2
	863	G/A		-	-		163	83		-	-		-	-		-	-		-	-		-	-		-	-		-	-		-	-
	1146	A/G		136	59		-	-		-	-		-	-		-	-		-	-		-	-		-	-		-	-		-	-
	1231	G/A		-	-		-	-		-	-		-	-		-	-		-	-		-	-		49	14		-	-		-	-
	1389	A/G		-	-		-	-		-	-		15	66		-	-		-	-		-	-		-	-		-	-		-	-
	1539	C/T		-	-		159	74		-	-		-	-		-	-		-	-		-	-		-	-		-	-		-	-
	1893	G/A		-	-		192	59		-	-		-	-		-	-		-	-		-	-		-	-		-	-		-	-
	2108	G/A		-	-		171	78		-	-		-	-		-	-		-	-		-	-		-	-		-	-		-	-
	2230	A/G		-	-		-	-		-	-		-	-		-	-		-	-		154	97		-	-		-	-		-	-
	2250	G/T		-	-		-	-		-	-		63	36		-	-		-	-		-	-		-	-		-	-		-	-
	2324	C/T		-	-		-	-		-	-		134	58		-	-		-	-		-	-		-	-		-	-		-	-
	2659	G/T		-	-		-	-		-	-		109	126		-	-		-	-		-	-		-	-		-	-		-	-
	2926	C/A		-	-		-	-		122	30		-	-		-	-		-	-		-	-		-	-		-	-		-	-
	2981	C/T		-	-		179	67		-	-		-	-		-	-		-	-		-	-		-	-		-	-		-	-
	3005	G/A		-	-		-	-		-	-		39	97		-	-		-	-		-	-		-	-		-	-		10	2
	3041	G/A		-	-		-	-		-	-		153	53		-	-		-	-		-	-		-	-		-	-		-	-
	3104	C/T		-	-		-	-		-	-		55	38		-	-		-	-		-	-		-	-		-	-		-	-
	3319	G/A		-	-		-	-		-	-		-	-		-	-		-	-		-	-		36	15		-	-		-	-
	3406	G/A		-	-		-	-		-	-		-	-		17	63		-	-		-	-		-	-		-	-		-	-
	3578	A/T		-	-		-	-		-	-		-	-		-	-		-	-		-	-		-	-		179	71		-	-
	3803	A/G		-	-		-	-		19	10		-	-		-	-		-	-		-	-		-	-		-	-		-	-
	3870	G/A		-	-		172	81		-	-		-	-		-	-		-	-		-	-		-	-		-	-		-	-
	3974	G/A		-	-		-	-		77	35		-	-		-	-		-	-		-	-		-	-		-	-		-	-
	4194	T/A		-	-		-	-		-	-		116	81		-	-		-	-		-	-		-	-		-	-		-	-
	4380	C/A		-	-		143	118		-	-		-	-		-	-		-	-		-	-		-	-		-	-		-	-
	4454	G/A		-	-		-	-		-	-		-	-		-	-		-	-		-	-		39	142		-	-		-	-
	4462	G/A		-	-		87	134		-	-		-	-		-	-		-	-		-	-		-	-		-	-		-	-
	4727	C/T		-	-		-	-		-	-		-	-		-	-		-	-		-	-		99	21		-	-		-	-
	4809	C/T		-	-		202	48		-	-		-	-		-	-		-	-		-	-		-	-		-	-		-	-
	4923	G/A		-	-		124	83		-	-		-	-		-	-		-	-		-	-		-	-		-	-		-	-
	5125	G/A		-	-		121	34		-	-		-	-		-	-		-	-		-	-		-	-		-	-		-	-
	5164	G/A		-	-		152	95		-	-		-	-		-	-		-	-		-	-		-	-		-	-		-	-
	5386	T/C		-	-		-	-		-	-		-	-		-	-		-	-		-	-		-	-		-	-		10	2
	5582	G/T		-	-		-	-		-	-		61	57		-	-		-	-		-	-		-	-		-	-		-	-
	5601	G/T		-	-		-	-		-	-		-	-		-	-		-	-		-	-		146	97		-	-		-	-
	5731	T/C		-	-		-	-		102	64		172	86		-	-		-	-		-	-		-	-		-	-		-	-
	5892	G/A		-	-		163	85		-	-		-	-		-	-		-	-		-	-		-	-		-	-		-	-
