# Supplementary material for: Ancient DNA analyses of remains of the Medici family (16th century) provide insights into the genetic variation of Plasmodium falciparum
Source: iScience. 2026 Jun 17;29(7):116371. doi: 10.1016/j.isci.2026.116371 (PMC13310941; doi:10.1016/j.isci.2026.116371)
Supplement: Table S6. P. falciparum mtDNA heteroplasmies in ancient samples after the removal of PCR duplicates [file mmc8.xlsx]

## Sheet: Table S6
	Table S6. Potential mtDNA heteroplasmies in P. falciparum across the ancient samples following the removal of PCR duplicates from the mapped data. Reference and alternate allele counts for individual heteroplasmies are included.
	Position	Reference/Alternate Allele		GOE016			Velia-186			MOB025			PRS010			Cardinal Giovanni de' Medici (CGDM)			CSR001			HPD007			GBA004			LIP011			Ebro-1944
				Reference Counts	Alternate Counts		Reference Counts	Alternate Counts		Reference Counts	Alternate Counts		Reference Counts	Alternate Counts		Reference Counts	Alternate Counts		Reference Counts	Alternate Counts		Reference Counts	Alternate Counts		Reference Counts	Alternate Counts		Reference Counts	Alternate Counts		Reference Counts	Alternate Counts
	25	G/A		-	-		-	-		-	-		-	-		-	-		-	-		-	-		13	2		-	-		-	-
	213	G/A		-	-		-	-		-	-		-	-		-	-		-	-		-	-		14	3		-	-		-	-
	301	A/C		-	-		15	7		-	-		-	-		-	-		-	-		-	-		-	-		-	-		-	-
	303	A/G		-	-		18	4		-	-		-	-		-	-		-	-		-	-		-	-		-	-		-	-
	309	C/T		-	-		14	8		-	-		-	-		-	-		-	-		-	-		-	-		-	-		-	-
	314	A/C		-	-		18	6		-	-		-	-		-	-		-	-		-	-		-	-		-	-		-	-
	646	C/T		-	-		-	-		-	-		-	-		-	-		-	-		-	-		-	-		-	-		7	2
	752	G/A		-	-		-	-		-	-		-	-		5	2		-	-		-	-		-	-		-	-		-	-
	840	C/T		-	-		14	5		-	-		-	-		-	-		-	-		-	-		-	-		-	-		-	-
	863	G/A		-	-		9	2		-	-		-	-		-	-		-	-		-	-		-	-		-	-		-	-
	867	G/T		-	-		7	2		-	-		-	-		-	-		-	-		-	-		-	-		-	-		-	-
	1131	G/A		-	-		19	3		-	-		-	-		-	-		-	-		-	-		-	-		-	-		-	-
	1447	G/A		-	-		-	-		-	-		-	-		-	-		-	-		-	-		13	2		-	-		-	-
	2108	G/A		-	-		12	2		-	-		-	-		-	-		-	-		-	-		-	-		-	-		-	-
	2503	G/A		-	-		-	-		-	-		-	-		-	-		-	-		-	-		13	2		-	-		-	-
	2763	C/T		-	-		7	16		-	-		-	-		-	-		-	-		-	-		-	-		-	-		-	-
	3005	G/A		-	-		-	-		-	-		-	-		-	-		-	-		-	-		-	-		-	-		10	2
	3406	G/A		-	-		-	-		-	-		-	-		13	5		-	-		-	-		-	-		-	-		-	-
	3895	A/T		-	-		42	19		-	-		-	-		-	-		-	-		-	-		-	-		-	-		-	-
	3905	A/T		-	-		39	11		-	-		-	-		-	-		-	-		-	-		-	-		-	-		-	-
	5073	G/A		-	-		-	-		9	2		-	-		-	-		-	-		-	-		-	-		-	-		-	-
	5386	T/C		-	-		-	-		-	-		-	-		-	-		-	-		-	-		-	-		-	-		10	2
	5706	A/T		-	-		6	10		-	-		-	-		-	-		-	-		-	-		-	-		-	-		-	-
	5731	T/C		42	54		57	113		20	39		33	5		-	-		83	24		64	13		174	83		74	14		-	-
